# Supplementary material for: Dynamic and Comparative Transcriptome Analyses Reveal Key Factors Contributing to Cadmium Tolerance in Broomcorn Millet
Source: Int J Mol Sci. 2022 May 30;23(11):6148. doi: 10.3390/ijms23116148 (PMC9181813; doi:10.3390/ijms23116148)
Supplement: Supplementary file 1 [file ijms-23-06148-s001.zip]

Archive with 2 entries (2 files):
- ijms-1737077-supplementary/Supplementary material.pdf
- ijms-1737077-supplementary/Table S3 GO enrichment analysis.xlsx
