# Supplementary material for: Dynamic and Comparative Transcriptome Analyses Reveal Key Factors Contributing to Cadmium Tolerance in Broomcorn Millet
Source: Int J Mol Sci. 2022 May 30;23(11):6148. doi: 10.3390/ijms23116148 (PMC9181813; doi:10.3390/ijms23116148)
Supplement: Supplementary file 1 [file ijms-23-06148-s001.zip › ijms-1737077-supplementary/Table S3 GO enrichment analysis.xlsx]

## Sheet: Table S3
MEcyan
Number	GO ID	Term Type	Description	Padjust
6	GO:0019144	MF	ADP-sugar diphosphatase activity	8.31801e-05
6	GO:0080041	MF	ADP-ribose pyrophosphohydrolase activity	8.31801e-05
6	GO:0042364	BP	water-soluble vitamin biosynthetic process	0.000225429
6	GO:0006767	BP	water-soluble vitamin metabolic process	0.000241131
6	GO:0009228	BP	thiamine biosynthetic process	0.00028936
6	GO:0042724	BP	thiamine-containing compound biosynthetic process	0.00028936
6	GO:0009110	BP	vitamin biosynthetic process	0.000291856
7	GO:0072528	BP	pyrimidine-containing compound biosynthetic process	0.000304354
6	GO:0006766	BP	vitamin metabolic process	0.000304354
6	GO:0006772	BP	thiamine metabolic process	0.000376543
6	GO:0042723	BP	thiamine-containing compound metabolic process	0.000376543
7	GO:0072527	BP	pyrimidine-containing compound metabolic process	0.000376543
7	GO:0051540	MF	metal cluster binding	0.00187515
7	GO:0051536	MF	iron-sulfur cluster binding	0.00187515
6	GO:0044272	BP	sulfur compound biosynthetic process	0.00188217
7	GO:0009570	CC	chloroplast stroma	0.0447093
7	GO:0009532	CC	plastid stroma	0.0447093
MEpurple
Number	GO ID	Term Type	Description	Padjust
3	GO:0033617	BP	mitochondrial cytochrome c oxidase assembly	0.233079
3	GO:0008535	BP	respiratory chain complex IV assembly	0.307496
3	GO:0031970	CC	organelle envelope lumen	0.411624
3	GO:0005758	CC	mitochondrial intermembrane space	0.411624
5	GO:0008081	MF	phosphoric diester hydrolase activity	0.411624
12	GO:0006952	BP	defense response	0.452292
MEblue
Number	GO ID	Term Type	Description	Padjust
6	GO:0016454	MF	C-palmitoyltransferase activity	5.29892e-05
6	GO:0004758	MF	serine C-palmitoyltransferase activity	5.29892e-05
8	GO:0033587	BP	shikimate biosynthetic process	0.000182974
8	GO:0009800	BP	cinnamic acid biosynthetic process	0.000201465
8	GO:0009803	BP	cinnamic acid metabolic process	0.000201465
11	GO:0042537	BP	benzene-containing compound metabolic process	0.000201465
13	GO:0046417	BP	chorismate metabolic process	0.000201465
12	GO:0019288	BP	isopentenyl diphosphate biosynthetic process, methylerythritol 4-phosphate pathway	0.000201465
11	GO:0009423	BP	chorismate biosynthetic process	0.000201465
23	GO:0009073	BP	aromatic amino acid family biosynthetic process	0.000201465
11	GO:0019632	BP	shikimate metabolic process	0.000201465
8	GO:0045548	MF	phenylalanine ammonia-lyase activity	0.000201465
16	GO:0006525	BP	arginine metabolic process	0.000218586
12	GO:0009240	BP	isopentenyl diphosphate biosynthetic process	0.000218586
12	GO:0046490	BP	isopentenyl diphosphate metabolic process	0.000218586
12	GO:0019682	BP	glyceraldehyde-3-phosphate metabolic process	0.000218586
13	GO:0006558	BP	L-phenylalanine metabolic process	0.000271566
13	GO:1902221	BP	erythrose 4-phosphate/phosphoenolpyruvate family amino acid metabolic process	0.000271566
12	GO:0031408	BP	oxylipin biosynthetic process	0.000271566
12	GO:0031407	BP	oxylipin metabolic process	0.000271566
31	GO:0009072	BP	aromatic amino acid family metabolic process	0.000271566
14	GO:0006526	BP	arginine biosynthetic process	0.000271566
17	GO:1901606	BP	alpha-amino acid catabolic process	0.000271566
29	GO:0006720	BP	isoprenoid metabolic process	0.000271566
26	GO:0008299	BP	isoprenoid biosynthetic process	0.000271566
13	GO:0043650	BP	dicarboxylic acid biosynthetic process	0.000271566
13	GO:0006665	BP	sphingolipid metabolic process	0.000271566
15	GO:0009084	BP	glutamine family amino acid biosynthetic process	0.000271566
44	GO:0098656	BP	anion transmembrane transport	0.000271566
28	GO:0003333	BP	amino acid transmembrane transport	0.000271566
48	GO:0008652	BP	cellular amino acid biosynthetic process	0.000271566
60	GO:1901605	BP	alpha-amino acid metabolic process	0.000271566
56	GO:0006820	BP	anion transport	0.000271566
49	GO:0072330	BP	monocarboxylic acid biosynthetic process	0.000271566
8	GO:0006559	BP	L-phenylalanine catabolic process	0.000271566
8	GO:1902222	BP	erythrose 4-phosphate/phosphoenolpyruvate family amino acid catabolic process	0.000271566
5	GO:0042762	BP	regulation of sulfur metabolic process	0.000271566
28	GO:0006865	BP	amino acid transport	0.000271566
9	GO:0003959	MF	NADPH dehydrogenase activity	0.000271566
7	GO:0016408	MF	C-acyltransferase activity	0.000271566
28	GO:0015171	MF	amino acid transmembrane transporter activity	0.000271566
35	GO:0016616	MF	oxidoreductase activity, acting on the CH-OH group of donors, NAD or NADP as acceptor	0.000271566
23	GO:0016836	MF	hydro-lyase activity	0.000271566
45	GO:0042626	MF	ATPase-coupled transmembrane transporter activity	0.000282737
73	GO:0016747	MF	transferase activity, transferring acyl groups other than amino-acyl groups	0.00028492
31	GO:1905039	BP	carboxylic acid transmembrane transport	0.000288173
17	GO:0009404	BP	toxin metabolic process	0.000288835
27	GO:1901617	BP	organic hydroxy compound biosynthetic process	0.000297534
66	GO:0006952	BP	defense response	0.000297534
79	GO:0006520	BP	cellular amino acid metabolic process	0.000297534
94	GO:0016053	BP	organic acid biosynthetic process	0.000297534
94	GO:0046394	BP	carboxylic acid biosynthetic process	0.000297534
74	GO:0008610	BP	lipid biosynthetic process	0.000297534
16	GO:0009225	BP	nucleotide-sugar metabolic process	0.000297534
17	GO:0009063	BP	cellular amino acid catabolic process	0.000297534
25	GO:0006090	BP	pyruvate metabolic process	0.000297534
90	GO:0044255	BP	cellular lipid metabolic process	0.000297534
125	GO:0006629	BP	lipid metabolic process	0.000297534
112	GO:0044283	BP	small molecule biosynthetic process	0.000297534
91	GO:1901135	BP	carbohydrate derivative metabolic process	0.000297534
37	GO:1901615	BP	organic hydroxy compound metabolic process	0.000297534
111	GO:0032787	BP	monocarboxylic acid metabolic process	0.000297534
86	GO:0019637	BP	organophosphate metabolic process	0.000297534
184	GO:0043436	BP	oxoacid metabolic process	0.000297534
42	GO:0015711	BP	organic anion transport	0.000297534
45	GO:0015399	MF	primary active transmembrane transporter activity	0.000297534
92	GO:0022804	MF	active transmembrane transporter activity	0.000297534
69	GO:0016829	MF	lyase activity	0.000297534
182	GO:0019752	BP	carboxylic acid metabolic process	0.000300999
77	GO:0016746	MF	transferase activity, transferring acyl groups	0.000300999
166	GO:0055085	BP	transmembrane transport	0.000317456
142	GO:0005886	CC	plasma membrane	0.00031759
29	GO:0016835	MF	carbon-oxygen lyase activity	0.00031759
43	GO:0016614	MF	oxidoreductase activity, acting on CH-OH group of donors	0.00031759
245	GO:0016310	BP	phosphorylation	0.000322745
184	GO:0006082	BP	organic acid metabolic process	0.000322745
187	GO:0006468	BP	protein phosphorylation	0.000322745
214	GO:0004672	MF	protein kinase activity	0.000322745
162	GO:0004674	MF	protein serine/threonine kinase activity	0.000322745
240	GO:0016773	MF	phosphotransferase activity, alcohol group as acceptor	0.000322745
338	GO:0006793	BP	phosphorus metabolic process	0.000322785
261	GO:0016301	MF	kinase activity	0.000322785
260	GO:0016491	MF	oxidoreductase activity	0.000322785
61	GO:0019748	BP	secondary metabolic process	0.000323729
239	GO:0055114	BP	oxidation-reduction process	0.000324649
246	GO:0044281	BP	small molecule metabolic process	0.000324649
330	GO:0006796	BP	phosphate-containing compound metabolic process	0.000324649
31	GO:1903825	BP	organic acid transmembrane transport	0.000336161
4	GO:0051176	BP	positive regulation of sulfur metabolic process	0.000336161
334	GO:0005524	MF	ATP binding	0.000336161
350	GO:0032559	MF	adenyl ribonucleotide binding	0.000336161
350	GO:0030554	MF	adenyl nucleotide binding	0.000336161
378	GO:0032553	MF	ribonucleotide binding	0.000336161
363	GO:0032555	MF	purine ribonucleotide binding	0.000336161
385	GO:0097367	MF	carbohydrate derivative binding	0.000336161
347	GO:0035639	MF	purine ribonucleoside triphosphate binding	0.000336161
8	GO:0016841	MF	ammonia-lyase activity	0.000336161
270	GO:0016772	MF	transferase activity, transferring phosphorus-containing groups	0.000348982
10	GO:0006740	BP	NADPH regeneration	0.000349929
10	GO:0006098	BP	pentose-phosphate shunt	0.000349929
369	GO:0009058	BP	biosynthetic process	0.000349929
12	GO:0051156	BP	glucose 6-phosphate metabolic process	0.000349929
498	GO:0016020	CC	membrane	0.000349929
103	GO:0016757	MF	transferase activity, transferring glycosyl groups	0.000349929
439	GO:0043168	MF	anion binding	0.000349929
488	GO:0036094	MF	small molecule binding	0.000352539
363	GO:0017076	MF	purine nucleotide binding	0.000358043
551	GO:0016740	MF	transferase activity	0.000361321
452	GO:1901265	MF	nucleoside phosphate binding	0.000361321
452	GO:0000166	MF	nucleotide binding	0.000361321
153	GO:0022857	MF	transmembrane transporter activity	0.000374978
684	GO:0031224	CC	intrinsic component of membrane	0.000386917
1635	GO:0003674	MF	molecular_function	0.000386917
679	GO:0016021	CC	integral component of membrane	0.000389735
712	GO:0043167	MF	ion binding	0.000407833
16	GO:0006081	BP	cellular aldehyde metabolic process	0.000433341
22	GO:0016054	BP	organic acid catabolic process	0.000433341
22	GO:0046395	BP	carboxylic acid catabolic process	0.000433341
1169	GO:0003824	MF	catalytic activity	0.000433341
31	GO:0046943	MF	carboxylic acid transmembrane transporter activity	0.000491501
78	GO:0020037	MF	heme binding	0.000591876
78	GO:0016758	MF	transferase activity, transferring hexosyl groups	0.00059637
35	GO:1901607	BP	alpha-amino acid biosynthetic process	0.000627948
5	GO:0047769	MF	arogenate dehydratase activity	0.000639861
31	GO:0005342	MF	organic acid transmembrane transporter activity	0.000682729
34	GO:0009607	BP	response to biotic stimulus	0.000715057
19	GO:0008037	BP	cell recognition	0.000844399
19	GO:0048544	BP	recognition of pollen	0.000844399
16	GO:0009617	BP	response to bacterium	0.000884071
20	GO:0009064	BP	glutamine family amino acid metabolic process	0.00088796
42	GO:0008509	MF	anion transmembrane transporter activity	0.000913086
172	GO:0005215	MF	transporter activity	0.000968158
6	GO:0009083	BP	branched-chain amino acid catabolic process	0.00122625
7	GO:2000022	BP	regulation of jasmonic acid mediated signaling pathway	0.00123706
11	GO:0006739	BP	NADP metabolic process	0.00124759
323	GO:1901576	BP	organic substance biosynthetic process	0.00166741
8	GO:0009074	BP	aromatic amino acid family catabolic process	0.00172061
7	GO:0009695	BP	jasmonic acid biosynthetic process	0.00172061
11	GO:0009226	BP	nucleotide-sugar biosynthetic process	0.00177587
6	GO:0052314	BP	phytoalexin metabolic process	0.00184811
31	GO:0046942	BP	carboxylic acid transport	0.00212704
21	GO:0006721	BP	terpenoid metabolic process	0.00231303
25	GO:0009698	BP	phenylpropanoid metabolic process	0.00251805
29	GO:0043207	BP	response to external biotic stimulus	0.00260525
21	GO:0008654	BP	phospholipid biosynthetic process	0.002684
1059	GO:0008152	BP	metabolic process	0.00275049
15	GO:0010181	MF	FMN binding	0.00287505
35	GO:0016765	MF	transferase activity, transferring alkyl or aryl (other than methyl) groups	0.00290073
7	GO:0006591	BP	ornithine metabolic process	0.00302416
32	GO:0008514	MF	organic anion transmembrane transporter activity	0.00330916
51	GO:0090407	BP	organophosphate biosynthetic process	0.00342738
5	GO:0006552	BP	leucine catabolic process	0.00353057
5	GO:0051501	BP	diterpene phytoalexin metabolic process	0.00353057
31	GO:0015849	BP	organic acid transport	0.00368425
6	GO:0009445	BP	putrescine metabolic process	0.00368425
6	GO:0009446	BP	putrescine biosynthetic process	0.00368425
78	GO:0046906	MF	tetrapyrrole binding	0.00408438
16	GO:0016114	BP	terpenoid biosynthetic process	0.0045327
13	GO:0008375	MF	acetylglucosaminyltransferase activity	0.00459909
23	GO:0098791	CC	Golgi apparatus subcompartment	0.0046229
21	GO:0005802	CC	trans-Golgi network	0.0047064
258	GO:0006464	BP	cellular protein modification process	0.00499975
258	GO:0036211	BP	protein modification process	0.00499975
5	GO:0004664	MF	prephenate dehydratase activity	0.00536475
5	GO:0004042	MF	acetyl-CoA:L-glutamate N-acetyltransferase activity	0.00536475
5	GO:0033764	MF	steroid dehydrogenase activity, acting on the CH-OH group of donors, NAD or NADP as acceptor	0.00536475
5	GO:0003854	MF	3-beta-hydroxy-delta5-steroid dehydrogenase activity	0.00536475
4	GO:0019521	BP	D-gluconate metabolic process	0.00559284
4	GO:0019520	BP	aldonic acid metabolic process	0.00559284
4	GO:0052542	BP	defense response by callose deposition	0.00559284
4	GO:0010310	BP	regulation of hydrogen peroxide metabolic process	0.00559284
31	GO:0000139	CC	Golgi membrane	0.00559284
7	GO:0009694	BP	jasmonic acid metabolic process	0.00610486
14	GO:0042742	BP	defense response to bacterium	0.00621798
20	GO:0004364	MF	glutathione transferase activity	0.00685826
27	GO:0051707	BP	response to other organism	0.00739084
9	GO:0009611	BP	response to wounding	0.00739122
100	GO:0031090	CC	organelle membrane	0.00780311
5	GO:0032580	CC	Golgi cisterna membrane	0.00780311
13	GO:0006955	BP	immune response	0.00863177
6	GO:0016872	MF	intramolecular lyase activity	0.00880467
497	GO:1901564	BP	organonitrogen compound metabolic process	0.0090681
25	GO:0044282	BP	small molecule catabolic process	0.00926643
21	GO:0006749	BP	glutathione metabolic process	0.00941381
18	GO:0009738	BP	abscisic acid-activated signaling pathway	0.0108749
5	GO:0016229	MF	steroid dehydrogenase activity	0.0111613
6	GO:0004616	MF	phosphogluconate dehydrogenase (decarboxylating) activity	0.0113689
12	GO:0016840	MF	carbon-nitrogen lyase activity	0.0117887
3	GO:0010225	BP	response to UV-C	0.012479
3	GO:0019419	BP	sulfate reduction	0.012479
3	GO:0034618	MF	arginine binding	0.012479
3	GO:0003991	MF	acetylglutamate kinase activity	0.012479
9	GO:0072525	BP	pyridine-containing compound biosynthetic process	0.013318
24	GO:0098542	BP	defense response to other organism	0.0138131
18	GO:0008202	BP	steroid metabolic process	0.0141162
63	GO:0005506	MF	iron ion binding	0.0147287
47	GO:0015291	MF	secondary active transmembrane transporter activity	0.0147857
9	GO:0072524	BP	pyridine-containing compound metabolic process	0.0152221
11	GO:0042401	BP	cellular biogenic amine biosynthetic process	0.0155101
11	GO:0009309	BP	amine biosynthetic process	0.0155101
4	GO:0052315	BP	phytoalexin biosynthetic process	0.0155101
4	GO:0033387	BP	putrescine biosynthetic process from ornithine	0.0155101
4	GO:0009403	BP	toxin biosynthetic process	0.0155101
4	GO:0004586	MF	ornithine decarboxylase activity	0.0155101
13	GO:0055088	BP	lipid homeostasis	0.0178065
26	GO:0006575	BP	cellular modified amino acid metabolic process	0.0178101
14	GO:0002376	BP	immune system process	0.0179126
40	GO:0098754	BP	detoxification	0.0182147
1417	GO:0110165	CC	cellular anatomical entity	0.0188573
51	GO:0008194	MF	UDP-glycosyltransferase activity	0.0189896
1458	GO:0008150	BP	biological_process	0.0195218
4	GO:0051262	BP	protein tetramerization	0.0226522
4	GO:0009862	BP	systemic acquired resistance, salicylic acid mediated signaling pathway	0.0226522
4	GO:0052545	BP	callose localization	0.0226522
4	GO:0033037	BP	polysaccharide localization	0.0226522
4	GO:0043455	BP	regulation of secondary metabolic process	0.0226522
4	GO:0003849	MF	3-deoxy-7-phosphoheptulonate synthase activity	0.0226522
4	GO:0009916	MF	alternative oxidase activity	0.0226522
12	GO:0009808	BP	lignin metabolic process	0.0240242
5	GO:0006551	BP	leucine metabolic process	0.0248037
5	GO:1902223	BP	erythrose 4-phosphate/phosphoenolpyruvate family amino acid biosynthetic process	0.0248037
5	GO:0009094	BP	L-phenylalanine biosynthetic process	0.0248037
3	GO:0051502	BP	diterpene phytoalexin biosynthetic process	0.0249322
10	GO:0016409	MF	palmitoyltransferase activity	0.0249322
3	GO:0016165	MF	linoleate 13S-lipoxygenase activity	0.0249322
9	GO:0016101	BP	diterpenoid metabolic process	0.0270137
11	GO:0009407	BP	toxin catabolic process	0.0272256
27	GO:0044419	BP	interspecies interaction between organisms	0.0276323
30	GO:0005789	CC	endoplasmic reticulum membrane	0.0297302
150	GO:1901362	BP	organic cyclic compound biosynthetic process	0.0305729
5	GO:0007205	BP	protein kinase C-activating G protein-coupled receptor signaling pathway	0.0308839
5	GO:1904823	BP	purine nucleobase transmembrane transport	0.0308839
5	GO:0006863	BP	purine nucleobase transport	0.0308839
5	GO:0004143	MF	diacylglycerol kinase activity	0.0308839
5	GO:0005345	MF	purine nucleobase transmembrane transporter activity	0.0308839
4	GO:0010337	BP	regulation of salicylic acid metabolic process	0.0311685
45	GO:0005887	CC	integral component of plasma membrane	0.0318553
10	GO:0016682	MF	oxidoreductase activity, acting on diphenols and related substances as donors, oxygen as acceptor	0.0331878
12	GO:0016597	MF	amino acid binding	0.0356595
14	GO:0006694	BP	steroid biosynthetic process	0.0364073
26	GO:0031984	CC	organelle subcompartment	0.037214
9	GO:0009081	BP	branched-chain amino acid metabolic process	0.0416968
3	GO:0045227	BP	capsule polysaccharide biosynthetic process	0.0419937
3	GO:0045226	BP	extracellular polysaccharide biosynthetic process	0.0419937
3	GO:0009696	BP	salicylic acid metabolic process	0.0419937
3	GO:0033358	BP	UDP-L-arabinose biosynthetic process	0.0419937
3	GO:0045230	BP	capsule organization	0.0419937
3	GO:0046379	BP	extracellular polysaccharide metabolic process	0.0419937
6	GO:0140326	MF	ATPase-coupled intramembrane lipid transporter activity	0.0419937
3	GO:0070548	MF	L-glutamine aminotransferase activity	0.0419937
3	GO:0001671	MF	ATPase activator activity	0.0419937
3	GO:0050373	MF	UDP-arabinose 4-epimerase activity	0.0419937
3	GO:0004360	MF	glutamine-fructose-6-phosphate transaminase (isomerizing) activity	0.0419937
689	GO:1901363	MF	heterocyclic compound binding	0.0419937
11	GO:0045087	BP	innate immune response	0.0420704
7	GO:0062012	BP	regulation of small molecule metabolic process	0.0420704
2	GO:0052319	BP	regulation of phytoalexin biosynthetic process	0.0420704
2	GO:0052318	BP	regulation of phytoalexin metabolic process	0.0420704
2	GO:1900367	BP	positive regulation of defense response to insect	0.0420704
2	GO:0042759	BP	long-chain fatty acid biosynthetic process	0.0420704
2	GO:0019500	BP	cyanide catabolic process	0.0420704
2	GO:0055089	BP	fatty acid homeostasis	0.0420704
2	GO:0070328	BP	triglyceride homeostasis	0.0420704
2	GO:0055091	BP	phospholipid homeostasis	0.0420704
2	GO:0010618	BP	aerenchyma formation	0.0420704
2	GO:0055090	BP	acylglycerol homeostasis	0.0420704
2	GO:0009625	BP	response to insect	0.0420704
2	GO:0019805	BP	quinolinate biosynthetic process	0.0420704
2	GO:0019499	BP	cyanide metabolic process	0.0420704
2	GO:1900378	BP	positive regulation of secondary metabolite biosynthetic process	0.0420704
2	GO:1900376	BP	regulation of secondary metabolite biosynthetic process	0.0420704
2	GO:0071327	BP	cellular response to trehalose stimulus	0.0420704
2	GO:0052320	BP	positive regulation of phytoalexin metabolic process	0.0420704
2	GO:0052322	BP	positive regulation of phytoalexin biosynthetic process	0.0420704
2	GO:0080151	BP	positive regulation of salicylic acid mediated signaling pathway	0.0420704
2	GO:1901182	BP	regulation of camalexin biosynthetic process	0.0420704
2	GO:1901183	BP	positive regulation of camalexin biosynthetic process	0.0420704
2	GO:0016540	BP	protein autoprocessing	0.0420704
2	GO:2000068	BP	regulation of defense response to insect	0.0420704
2	GO:0010188	BP	response to microbial phytotoxin	0.0420704
2	GO:0048439	BP	flower morphogenesis	0.0420704
689	GO:0097159	MF	organic cyclic compound binding	0.0420704
2	GO:0004043	MF	L-aminoadipate-semialdehyde dehydrogenase activity	0.0420704
2	GO:0002196	MF	Ser-tRNA(Ala) hydrolase activity	0.0420704
2	GO:0003992	MF	N2-acetyl-L-ornithine:2-oxoglutarate 5-aminotransferase activity	0.0420704
2	GO:0050518	MF	2-C-methyl-D-erythritol 4-phosphate cytidylyltransferase activity	0.0420704
2	GO:0050515	MF	4-(cytidine 5'-diphospho)-2-C-methyl-D-erythritol kinase activity	0.0420704
2	GO:0004107	MF	chorismate synthase activity	0.0420704
2	GO:0008455	MF	alpha-1,6-mannosylglycoprotein 2-beta-N-acetylglucosaminyltransferase activity	0.0420704
2	GO:0008685	MF	2-C-methyl-D-erythritol 2,4-cyclodiphosphate synthase activity	0.0420704
2	GO:0008478	MF	pyridoxal kinase activity	0.0420704
2	GO:0008470	MF	isovaleryl-CoA dehydrogenase activity	0.0420704
2	GO:0033741	MF	adenylyl-sulfate reductase (glutathione) activity	0.0420704
2	GO:0052684	MF	L-serine hydro-lyase (adding indole, L-tryptophan-forming) activity	0.0420704
2	GO:0050017	MF	L-3-cyanoalanine synthase activity	0.0420704
2	GO:0016849	MF	phosphorus-oxygen lyase activity	0.0420704
2	GO:0003866	MF	3-phosphoshikimate 1-carboxyvinyltransferase activity	0.0420704
2	GO:0008987	MF	quinolinate synthetase A activity	0.0420704
2	GO:0009978	MF	allene oxide synthase activity	0.0420704
2	GO:0008446	MF	GDP-mannose 4,6-dehydratase activity	0.0420704
2	GO:0004604	MF	phosphoadenylyl-sulfate reductase (thioredoxin) activity	0.0420704
2	GO:0046429	MF	4-hydroxy-3-methylbut-2-en-1-yl diphosphate synthase activity	0.0420704
10	GO:0008061	MF	chitin binding	0.0426781
11	GO:0006576	BP	cellular biogenic amine metabolic process	0.0432147
11	GO:0044106	BP	cellular amine metabolic process	0.0432147
58	GO:0004497	MF	monooxygenase activity	0.0432147
132	GO:0005975	BP	carbohydrate metabolic process	0.0492273
MEgreen
Number	GO ID	Term Type	Description	Padjust
11	GO:0009809	BP	lignin biosynthetic process	0.00030431
15	GO:0045491	BP	xylan metabolic process	0.00030431
24	GO:0009699	BP	phenylpropanoid biosynthetic process	0.00030431
15	GO:0009834	BP	plant-type secondary cell wall biogenesis	0.00030431
12	GO:0045492	BP	xylan biosynthetic process	0.00030431
25	GO:0044036	BP	cell wall macromolecule metabolic process	0.00030431
26	GO:0033692	BP	cellular polysaccharide biosynthetic process	0.00030431
7	GO:0010417	BP	glucuronoxylan biosynthetic process	0.00030431
7	GO:0010413	BP	glucuronoxylan metabolic process	0.00030431
17	GO:0009832	BP	plant-type cell wall biogenesis	0.00030431
13	GO:0070592	BP	cell wall polysaccharide biosynthetic process	0.00030431
28	GO:0000271	BP	polysaccharide biosynthetic process	0.00030431
28	GO:0009698	BP	phenylpropanoid metabolic process	0.00030431
19	GO:0010410	BP	hemicellulose metabolic process	0.000329379
14	GO:0009808	BP	lignin metabolic process	0.000344347
19	GO:0042546	BP	cell wall biogenesis	0.000344347
12	GO:0030244	BP	cellulose biosynthetic process	0.000344347
24	GO:0010383	BP	cell wall polysaccharide metabolic process	0.000344347
27	GO:0034637	BP	cellular carbohydrate biosynthetic process	0.000344347
13	GO:0070589	BP	cellular component macromolecule biosynthetic process	0.000344347
13	GO:0044038	BP	cell wall macromolecule biosynthetic process	0.000344347
37	GO:0044264	BP	cellular polysaccharide metabolic process	0.000344347
56	GO:0071554	BP	cell wall organization or biogenesis	0.000344347
52	GO:0019748	BP	secondary metabolic process	0.000344347
12	GO:0016759	MF	cellulose synthase activity	0.000344347
12	GO:0016760	MF	cellulose synthase (UDP-forming) activity	0.000344347
38	GO:0044550	BP	secondary metabolite biosynthetic process	0.000345454
26	GO:0071669	BP	plant-type cell wall organization or biogenesis	0.000345454
7	GO:0090447	MF	glycerol-3-phosphate 2-O-acyltransferase activity	0.000353784
15	GO:0030243	BP	cellulose metabolic process	0.000364623
31	GO:0016051	BP	carbohydrate biosynthetic process	0.000364623
10	GO:0046274	BP	lignin catabolic process	0.000364623
10	GO:0046271	BP	phenylpropanoid catabolic process	0.000364623
54	GO:0016746	MF	transferase activity, transferring acyl groups	0.000364623
51	GO:0016747	MF	transferase activity, transferring acyl groups other than amino-acyl groups	0.000364623
40	GO:0008194	MF	UDP-glycosyltransferase activity	0.000364623
10	GO:0052716	MF	hydroquinone:oxygen oxidoreductase activity	0.000364623
43	GO:0044262	BP	cellular carbohydrate metabolic process	0.000379385
62	GO:0046906	MF	tetrapyrrole binding	0.000379385
151	GO:0055114	BP	oxidation-reduction process	0.000416129
62	GO:0020037	MF	heme binding	0.000416129
42	GO:0005976	BP	polysaccharide metabolic process	0.000434462
55	GO:0005576	CC	extracellular region	0.000453154
12	GO:0016722	MF	oxidoreductase activity, oxidizing metal ions	0.000509898
160	GO:0016491	MF	oxidoreductase activity	0.00051045
96	GO:0005975	BP	carbohydrate metabolic process	0.000542456
7	GO:0042285	MF	xylosyltransferase activity	0.000542456
383	GO:0031224	CC	intrinsic component of membrane	0.000583723
372	GO:0016021	CC	integral component of membrane	0.00059256
680	GO:0003824	MF	catalytic activity	0.000610341
295	GO:0016740	MF	transferase activity	0.000986026
929	GO:0003674	MF	molecular_function	0.000986026
41	GO:0071555	BP	cell wall organization	0.00106206
44	GO:0004497	MF	monooxygenase activity	0.00109682
64	GO:0016757	MF	transferase activity, transferring glycosyl groups	0.00124138
10	GO:0016682	MF	oxidoreductase activity, acting on diphenols and related substances as donors, oxygen as acceptor	0.00124762
7	GO:0010143	BP	cutin biosynthetic process	0.00144456
273	GO:0016020	CC	membrane	0.00145901
42	GO:0045229	BP	external encapsulating structure organization	0.00156613
3	GO:0010400	BP	rhamnogalacturonan I side chain metabolic process	0.0015673
3	GO:0010395	BP	rhamnogalacturonan I metabolic process	0.0015673
12	GO:0051274	BP	beta-glucan biosynthetic process	0.0016709
15	GO:0051273	BP	beta-glucan metabolic process	0.00180258
33	GO:0046527	MF	glucosyltransferase activity	0.00195309
22	GO:0031225	CC	anchored component of membrane	0.00232568
27	GO:0072330	BP	monocarboxylic acid biosynthetic process	0.00233482
21	GO:0006633	BP	fatty acid biosynthetic process	0.00252655
5	GO:0015018	MF	galactosylgalactosylxylosylprotein 3-beta-glucuronosyltransferase activity	0.00260905
45	GO:0031226	CC	intrinsic component of plasma membrane	0.00265274
17	GO:0008374	MF	O-acyltransferase activity	0.00310676
21	GO:0042744	BP	hydrogen peroxide catabolic process	0.00311007
21	GO:0042743	BP	hydrogen peroxide metabolic process	0.00335655
28	GO:0035251	MF	UDP-glucosyltransferase activity	0.00346494
20	GO:0048046	CC	apoplast	0.00347949
44	GO:0016705	MF	oxidoreductase activity, acting on paired donors, with incorporation or reduction of molecular oxygen	0.00370768
4	GO:0001927	BP	exocyst assembly	0.00401313
43	GO:0005506	MF	iron ion binding	0.00512463
5	GO:0010345	BP	suberin biosynthetic process	0.00603409
4	GO:0051601	BP	exocyst localization	0.00624071
49	GO:0016798	MF	hydrolase activity, acting on glycosyl bonds	0.00656981
10	GO:0016679	MF	oxidoreductase activity, acting on diphenols and related substances as donors	0.011659
10	GO:0016620	MF	oxidoreductase activity, acting on the aldehyde or oxo group of donors, NAD or NADP as acceptor	0.0133748
19	GO:0046658	CC	anchored component of plasma membrane	0.0145195
22	GO:0072593	BP	reactive oxygen species metabolic process	0.015459
23	GO:0006631	BP	fatty acid metabolic process	0.015459
5	GO:0015020	MF	glucuronosyltransferase activity	0.015459
3	GO:1903338	BP	regulation of cell wall organization or biogenesis	0.0202788
3	GO:2000652	BP	regulation of secondary cell wall biogenesis	0.0202788
4	GO:0035999	BP	tetrahydrofolate interconversion	0.023113
4	GO:0034629	BP	cellular protein-containing complex localization	0.023113
4	GO:0008725	MF	DNA-3-methyladenine glycosylase activity	0.023113
4	GO:0043733	MF	DNA-3-methylbase glycosylase activity	0.023113
21	GO:0044085	BP	cellular component biogenesis	0.0252538
2	GO:0035264	BP	multicellular organism growth	0.0349496
2	GO:0042175	CC	nuclear outer membrane-endoplasmic reticulum membrane network	0.0349496
2	GO:0016621	MF	cinnamoyl-CoA reductase activity	0.0349496
2	GO:0018685	MF	alkane 1-monooxygenase activity	0.0349496
4	GO:0003905	MF	alkylbase DNA N-glycosylase activity	0.0375537
26	GO:0098754	BP	detoxification	0.0408213
MEturquoise
Number	GO ID	Term Type	Description	Padjust
13	GO:0006144	BP	purine nucleobase metabolic process	0.000352921
17	GO:0006829	BP	zinc ion transport	0.000352921
35	GO:0006090	BP	pyruvate metabolic process	0.000352921
36	GO:0009185	BP	ribonucleoside diphosphate metabolic process	0.000352921
36	GO:0009135	BP	purine nucleoside diphosphate metabolic process	0.000352921
36	GO:0009179	BP	purine ribonucleoside diphosphate metabolic process	0.000352921
30	GO:0055065	BP	metal ion homeostasis	0.000352921
25	GO:0000041	BP	transition metal ion transport	0.000352921
11	GO:0061615	BP	glycolytic process through fructose-6-phosphate	0.000352921
39	GO:0046939	BP	nucleotide phosphorylation	0.000352921
36	GO:0006165	BP	nucleoside diphosphate phosphorylation	0.000352921
37	GO:0009132	BP	nucleoside diphosphate metabolic process	0.000352921
16	GO:0071577	BP	zinc ion transmembrane transport	0.000352921
22	GO:0046916	BP	cellular transition metal ion homeostasis	0.000352921
24	GO:0070838	BP	divalent metal ion transport	0.000352921
24	GO:0072511	BP	divalent inorganic cation transport	0.000352921
35	GO:0046031	BP	ADP metabolic process	0.000352921
35	GO:0006096	BP	glycolytic process	0.000352921
35	GO:0006757	BP	ATP generation from ADP	0.000352921
16	GO:0005385	MF	zinc ion transmembrane transporter activity	0.000352921
20	GO:0046915	MF	transition metal ion transmembrane transporter activity	0.000352921
21	GO:0072509	MF	divalent inorganic cation transmembrane transporter activity	0.000352921
39	GO:0019842	MF	vitamin binding	0.000352921
11	GO:0003872	MF	6-phosphofructokinase activity	0.000352921
50	GO:0006163	BP	purine nucleotide metabolic process	0.000356787
28	GO:0055076	BP	transition metal ion homeostasis	0.000356787
38	GO:0046034	BP	ATP metabolic process	0.000356787
36	GO:0055082	BP	cellular chemical homeostasis	0.000356787
60	GO:0048878	BP	chemical homeostasis	0.000356787
55	GO:0016052	BP	carbohydrate catabolic process	0.000356787
50	GO:0009150	BP	purine ribonucleotide metabolic process	0.000356787
35	GO:0098771	BP	inorganic ion homeostasis	0.000358199
50	GO:0019693	BP	ribose phosphate metabolic process	0.000360999
50	GO:0009259	BP	ribonucleotide metabolic process	0.000360999
39	GO:0050801	BP	ion homeostasis	0.000360999
83	GO:0016705	MF	oxidoreductase activity, acting on paired donors, with incorporation or reduction of molecular oxygen	0.000360999
63	GO:0072521	BP	purine-containing compound metabolic process	0.000367504
61	GO:0030001	BP	metal ion transport	0.000367504
72	GO:0055086	BP	nucleobase-containing small molecule metabolic process	0.000367504
88	GO:0006812	BP	cation transport	0.000442749
8	GO:0042126	BP	nitrate metabolic process	0.000444777
8	GO:0042128	BP	nitrate assimilation	0.000444777
148	GO:0006811	BP	ion transport	0.000444777
66	GO:0044262	BP	cellular carbohydrate metabolic process	0.000444777
188	GO:0055085	BP	transmembrane transport	0.000444777
158	GO:0005975	BP	carbohydrate metabolic process	0.000444777
211	GO:0005215	MF	transporter activity	0.000444777
160	GO:0006082	BP	organic acid metabolic process	0.00046414
174	GO:0022857	MF	transmembrane transporter activity	0.000472107
9	GO:0071267	BP	L-methionine salvage	0.000490535
9	GO:0043102	BP	amino acid salvage	0.000490535
238	GO:0055114	BP	oxidation-reduction process	0.000490535
157	GO:0043436	BP	oxoacid metabolic process	0.000490535
11	GO:0008443	MF	phosphofructokinase activity	0.000490535
109	GO:0015318	MF	inorganic molecular entity transmembrane transporter activity	0.000490535
213	GO:0044281	BP	small molecule metabolic process	0.000491985
299	GO:0051234	BP	establishment of localization	0.000548289
11	GO:0071941	BP	nitrogen cycle metabolic process	0.000548289
60	GO:0006091	BP	generation of precursor metabolites and energy	0.000548289
16	GO:0019200	MF	carbohydrate kinase activity	0.000548289
36	GO:0051213	MF	dioxygenase activity	0.000548289
15	GO:0016702	MF	oxidoreductase activity, acting on single donors with incorporation of molecular oxygen, incorporation of two atoms of oxygen	0.000548289
104	GO:0015075	MF	ion transmembrane transporter activity	0.000548289
305	GO:0051179	BP	localization	0.000572332
5	GO:0070546	MF	L-phenylalanine aminotransferase activity	0.000572332
5	GO:0008793	MF	aromatic-amino-acid:2-oxoglutarate aminotransferase activity	0.000572332
5	GO:0080130	MF	L-phenylalanine:2-oxoglutarate aminotransferase activity	0.000572332
293	GO:0006810	BP	transport	0.000632445
22	GO:0006875	BP	cellular metal ion homeostasis	0.000634951
8	GO:2001057	BP	reactive nitrogen species metabolic process	0.000634951
148	GO:0019752	BP	carboxylic acid metabolic process	0.000682372
1552	GO:0008150	BP	biological_process	0.000682372
13	GO:0009527	CC	plastid outer membrane	0.000682372
1692	GO:0003674	MF	molecular_function	0.000682372
9	GO:0071265	BP	L-methionine biosynthetic process	0.000714062
7	GO:0015706	BP	nitrate transport	0.000827787
32	GO:0055080	BP	cation homeostasis	0.000827787
19	GO:0016769	MF	transferase activity, transferring nitrogenous groups	0.000827787
19	GO:0008483	MF	transaminase activity	0.000827787
96	GO:0034220	BP	ion transmembrane transport	0.000870138
17	GO:0016701	MF	oxidoreductase activity, acting on single donors with incorporation of molecular oxygen	0.000995491
55	GO:0009117	BP	nucleotide metabolic process	0.00101132
246	GO:0016491	MF	oxidoreductase activity	0.00102481
55	GO:0006753	BP	nucleoside phosphate metabolic process	0.00102866
1112	GO:0003824	MF	catalytic activity	0.00107861
220	GO:0016310	BP	phosphorylation	0.00112897
5	GO:0004069	MF	L-aspartate:2-oxoglutarate aminotransferase activity	0.00113515
11	GO:0009086	BP	methionine biosynthetic process	0.00127665
10	GO:0006002	BP	fructose 6-phosphate metabolic process	0.00127665
286	GO:0006796	BP	phosphate-containing compound metabolic process	0.00133134
8	GO:0019509	BP	L-methionine salvage from methylthioadenosine	0.00145498
68	GO:0004497	MF	monooxygenase activity	0.00154981
21	GO:0042440	BP	pigment metabolic process	0.00157292
287	GO:0006793	BP	phosphorus metabolic process	0.00165013
11	GO:0006555	BP	methionine metabolic process	0.00179991
14	GO:0000097	BP	sulfur amino acid biosynthetic process	0.00197524
5	GO:0019284	BP	L-methionine salvage from S-adenosylmethionine	0.00217113
5	GO:0043605	BP	cellular amide catabolic process	0.00217113
6	GO:0019400	BP	alditol metabolic process	0.00217113
6	GO:0006071	BP	glycerol metabolic process	0.00217113
70	GO:0005506	MF	iron ion binding	0.00217113
17	GO:0009066	BP	aspartate family amino acid metabolic process	0.00312971
86	GO:1901135	BP	carbohydrate derivative metabolic process	0.00316425
6	GO:0009061	BP	anaerobic respiration	0.00316457
6	GO:0003032	BP	detection of oxygen	0.00316457
6	GO:0070483	BP	detection of hypoxia	0.00316457
6	GO:0018158	BP	protein oxidation	0.00316457
6	GO:0018171	BP	peptidyl-cysteine oxidation	0.00316457
45	GO:1901605	BP	alpha-amino acid metabolic process	0.00409928
23	GO:0044272	BP	sulfur compound biosynthetic process	0.00416817
15	GO:0009067	BP	aspartate family amino acid biosynthetic process	0.00436403
25	GO:0006873	BP	cellular ion homeostasis	0.00438807
4	GO:0072351	BP	tricarboxylic acid biosynthetic process	0.00438807
4	GO:0046166	BP	glyceraldehyde-3-phosphate biosynthetic process	0.00438807
4	GO:0030417	BP	nicotianamine metabolic process	0.00438807
4	GO:0030418	BP	nicotianamine biosynthetic process	0.00438807
4	GO:0010136	BP	ureide catabolic process	0.00438807
4	GO:0010135	BP	ureide metabolic process	0.00438807
4	GO:0006168	BP	adenine salvage	0.00438807
11	GO:0009707	CC	chloroplast outer membrane	0.00438807
12	GO:0048029	MF	monosaccharide binding	0.00438807
4	GO:0003999	MF	adenine phosphoribosyltransferase activity	0.00438807
4	GO:0030410	MF	nicotianamine synthase activity	0.00438807
4	GO:0004807	MF	triose-phosphate isomerase activity	0.00438807
68	GO:0042592	BP	homeostatic process	0.00497676
24	GO:0030003	BP	cellular cation homeostasis	0.0051969
123	GO:0005886	CC	plasma membrane	0.00570167
14	GO:0000096	BP	sulfur amino acid metabolic process	0.00591096
36	GO:0046873	MF	metal ion transmembrane transporter activity	0.00643598
7	GO:0036293	BP	response to decreased oxygen levels	0.00646127
17	GO:0046148	BP	pigment biosynthetic process	0.00651706
23	GO:0042802	MF	identical protein binding	0.00681937
173	GO:0005737	CC	cytoplasm	0.00706136
25	GO:0030170	MF	pyridoxal phosphate binding	0.00771101
25	GO:0070279	MF	vitamin B6 binding	0.00771101
10	GO:0016861	MF	intramolecular oxidoreductase activity, interconverting aldoses and ketoses	0.00803304
6	GO:0001666	BP	response to hypoxia	0.00803657
6	GO:0019319	BP	hexose biosynthetic process	0.00803657
6	GO:0050664	MF	oxidoreductase activity, acting on NAD(P)H, oxygen as acceptor	0.00803657
5	GO:0016813	MF	hydrolase activity, acting on carbon-nitrogen (but not peptide) bonds, in linear amidines	0.00835463
5	GO:0015112	MF	nitrate transmembrane transporter activity	0.00835463
14	GO:0016620	MF	oxidoreductase activity, acting on the aldehyde or oxo group of donors, NAD or NADP as acceptor	0.00977267
32	GO:0008643	BP	carbohydrate transport	0.00997127
7	GO:0070482	BP	response to oxygen levels	0.0101979
16	GO:0043094	BP	cellular metabolic compound salvage	0.0114051
21	GO:0043177	MF	organic acid binding	0.0128664
21	GO:0031406	MF	carboxylic acid binding	0.0128664
14	GO:0009112	BP	nucleobase metabolic process	0.0130256
4	GO:0019405	BP	alditol catabolic process	0.0151314
4	GO:0019563	BP	glycerol catabolic process	0.0151314
4	GO:0043096	BP	purine nucleobase salvage	0.0151314
4	GO:0000256	BP	allantoin catabolic process	0.0151314
4	GO:0000255	BP	allantoin metabolic process	0.0151314
4	GO:0106130	MF	purine phosphoribosyltransferase activity	0.0151314
13	GO:0031968	CC	organelle outer membrane	0.0176334
6	GO:0018198	BP	peptidyl-cysteine modification	0.0183217
6	GO:0004373	MF	glycogen (starch) synthase activity	0.0183217
3	GO:0006522	BP	alanine metabolic process	0.0183581
3	GO:0009078	BP	pyruvate family amino acid metabolic process	0.0183581
3	GO:0052860	MF	2'-deoxymugineic-acid 3-dioxygenase activity	0.0183581
3	GO:0033761	MF	mugineic-acid 3-dioxygenase activity	0.0183581
3	GO:0004848	MF	ureidoglycolate hydrolase activity	0.0183581
3	GO:0004737	MF	pyruvate decarboxylase activity	0.0183581
77	GO:0032787	BP	monocarboxylic acid metabolic process	0.0227368
48	GO:0006820	BP	anion transport	0.0227368
64	GO:0006520	BP	cellular amino acid metabolic process	0.0227425
6	GO:0009113	BP	purine nucleobase biosynthetic process	0.0228544
6	GO:0009593	BP	detection of chemical stimulus	0.0228544
8	GO:0072523	BP	purine-containing compound catabolic process	0.0238478
89	GO:0065008	BP	regulation of biological quality	0.0238913
4	GO:0019028	CC	viral capsid	0.0239524
7	GO:0045493	BP	xylan catabolic process	0.0274811
38	GO:0008509	MF	anion transmembrane transporter activity	0.0277813
31	GO:1901607	BP	alpha-amino acid biosynthetic process	0.0282045
5	GO:0006094	BP	gluconeogenesis	0.0317669
8	GO:0031418	MF	L-ascorbic acid binding	0.0325974
10	GO:0046835	BP	carbohydrate phosphorylation	0.0376026
8	GO:0016706	MF	2-oxoglutarate-dependent dioxygenase activity	0.0379659
3	GO:0004459	MF	L-lactate dehydrogenase activity	0.0402494
5	GO:0047334	MF	diphosphate-fructose-6-phosphate 1-phosphotransferase activity	0.041426
679	GO:0043167	MF	ion binding	0.0418001
13	GO:0019867	CC	outer membrane	0.0429364
9	GO:0004499	MF	N,N-dimethylaniline monooxygenase activity	0.043374
21	GO:0009250	BP	glucan biosynthetic process	0.0452367
62	GO:0003700	MF	DNA-binding transcription factor activity	0.0459704
59	GO:0098660	BP	inorganic ion transmembrane transport	0.0461327
24	GO:0044270	BP	cellular nitrogen compound catabolic process	0.0499065
MEpink
Number	GO ID	Term Type	Description	Padjust
20	GO:0031225	CC	anchored component of membrane	0.00185314
19	GO:0046658	CC	anchored component of plasma membrane	0.00185314
38	GO:0031226	CC	intrinsic component of plasma membrane	0.00185314
15	GO:0042744	BP	hydrogen peroxide catabolic process	0.00232738
15	GO:0042743	BP	hydrogen peroxide metabolic process	0.00232738
6	GO:0004427	MF	inorganic diphosphatase activity	0.00232738
81	GO:0016491	MF	oxidoreductase activity	0.00232738
184	GO:0031224	CC	intrinsic component of membrane	0.00245988
313	GO:0003824	MF	catalytic activity	0.00245988
16	GO:0072593	BP	reactive oxygen species metabolic process	0.00298504
17	GO:0004601	MF	peroxidase activity	0.00298504
17	GO:0016684	MF	oxidoreductase activity, acting on peroxide as acceptor	0.00298504
18	GO:0016209	MF	antioxidant activity	0.00298504
31	GO:0005576	CC	extracellular region	0.002992
4	GO:0015203	MF	polyamine transmembrane transporter activity	0.002992
8	GO:0008378	MF	galactosyltransferase activity	0.00327879
19	GO:0098754	BP	detoxification	0.00330219
17	GO:0098869	BP	cellular oxidant detoxification	0.00346018
17	GO:1990748	BP	cellular detoxification	0.00362246
3	GO:0031012	CC	extracellular matrix	0.00387125
3	GO:0047274	MF	galactinol-sucrose galactosyltransferase activity	0.0121303
18	GO:0006979	BP	response to oxidative stress	0.0123027
68	GO:0055114	BP	oxidation-reduction process	0.0140092
29	GO:0046906	MF	tetrapyrrole binding	0.0165623
28	GO:0020037	MF	heme binding	0.0165753
2	GO:0098755	BP	maintenance of seed dormancy by absisic acid	0.0234563
3	GO:1902047	BP	polyamine transmembrane transport	0.0238752
19	GO:0005887	CC	integral component of plasma membrane	0.0239972
6	GO:0015179	MF	L-amino acid transmembrane transporter activity	0.0262711
7	GO:0045735	MF	nutrient reservoir activity	0.0335413
6	GO:0046564	MF	oxalate decarboxylase activity	0.0406017
6	GO:0033609	BP	oxalate metabolic process	0.0457538
MEsalmon
Number	GO ID	Term Type	Description	Padjust
4	GO:0080132	MF	fatty acid alpha-hydroxylase activity	1.49777e-05
12	GO:0009664	BP	plant-type cell wall organization	0.000603488
29	GO:0071555	BP	cell wall organization	0.000603488
13	GO:0009505	CC	plant-type cell wall	0.000603488
32	GO:0005576	CC	extracellular region	0.000603488
18	GO:0005976	BP	polysaccharide metabolic process	0.000664172
32	GO:0071554	BP	cell wall organization or biogenesis	0.000664172
21	GO:0004553	MF	hydrolase activity, hydrolyzing O-glycosyl compounds	0.000664172
29	GO:0045229	BP	external encapsulating structure organization	0.000677263
13	GO:0071669	BP	plant-type cell wall organization or biogenesis	0.000682119
32	GO:0005618	CC	cell wall	0.000682119
32	GO:0030312	CC	external encapsulating structure	0.000682119
22	GO:0016798	MF	hydrolase activity, acting on glycosyl bonds	0.000682119
229	GO:0008150	BP	biological_process	0.00119632
176	GO:0003824	MF	catalytic activity	0.00166138
10	GO:0044036	BP	cell wall macromolecule metabolic process	0.00307338
13	GO:0044264	BP	cellular polysaccharide metabolic process	0.00836168
32	GO:0005975	BP	carbohydrate metabolic process	0.00863705
10	GO:0042744	BP	hydrogen peroxide catabolic process	0.00941208
10	GO:0042743	BP	hydrogen peroxide metabolic process	0.0094974
8	GO:0010410	BP	hemicellulose metabolic process	0.0104286
2	GO:0047259	MF	glucomannan 4-beta-mannosyltransferase activity	0.0151912
11	GO:0006073	BP	cellular glucan metabolic process	0.0152659
5	GO:0019953	BP	sexual reproduction	0.0152659
5	GO:0044703	BP	multi-organism reproductive process	0.0152659
11	GO:0004601	MF	peroxidase activity	0.0152659
11	GO:0016684	MF	oxidoreductase activity, acting on peroxide as acceptor	0.0152659
33	GO:0006468	BP	protein phosphorylation	0.0171546
8	GO:0010383	BP	cell wall polysaccharide metabolic process	0.0171546
11	GO:0098869	BP	cellular oxidant detoxification	0.0171546
5	GO:0000003	BP	reproduction	0.0171546
4	GO:0046556	MF	alpha-L-arabinofuranosidase activity	0.0171546
11	GO:1990748	BP	cellular detoxification	0.0173028
11	GO:0044042	BP	glucan metabolic process	0.0179738
12	GO:0098754	BP	detoxification	0.0185118
10	GO:0072593	BP	reactive oxygen species metabolic process	0.0223633
6	GO:0010411	BP	xyloglucan metabolic process	0.0223633
12	GO:0006979	BP	response to oxidative stress	0.0224975
5	GO:0016762	MF	xyloglucan:xyloglucosyl transferase activity	0.0231293
4	GO:0006112	BP	energy reserve metabolic process	0.0244819
4	GO:0005977	BP	glycogen metabolic process	0.0244819
11	GO:0016209	MF	antioxidant activity	0.0244819
40	GO:0055114	BP	oxidation-reduction process	0.0284947
5	GO:0051704	BP	multi-organism process	0.0319886
2	GO:0046713	BP	borate transport	0.0405582
2	GO:0060919	BP	auxin influx	0.0405582
2	GO:0010036	BP	response to boron-containing substance	0.0405582
2	GO:0010328	MF	auxin influx transmembrane transporter activity	0.0405582
2	GO:0046715	MF	active borate transmembrane transporter activity	0.0405582
